# Supplementary material for: Protective Effects of Arbutus unedo L. Honey in the Alleviation of Irinotecan-Induced Cytogenetic Damage in Human Lymphocytes—An In Vitro Study
Source: Int J Mol Sci. 2023 Jan 18;24(3):1903. doi: 10.3390/ijms24031903 (PMC9916164; doi:10.3390/ijms24031903)
Supplement: Supplementary file 1 [file ijms-24-01903-s001.zip]

Archive with 1 entries (1 files):
- ijms-2108468-supplementary.pdf
